# Supplementary material for: Lactobacillus frumenti Facilitates Intestinal Epithelial Barrier Function Maintenance in Early-Weaned Piglets
Source: Front Microbiol. 2018 May 11;9:897. doi: 10.3389/fmicb.2018.00897 (PMC5958209; doi:10.3389/fmicb.2018.00897)
Supplement: Supplementary file 3 [file Data_Sheet_1.XLSX]

## Sheet: Genus.A-B.metastats.test
Significantly differentially abundant bacterial genera
Genus	mean (%) (Ctrl)	variance (Ctrl)	std.err (Ctrl)	mean (%) (LF)	variance (LF)	std.err (LF)	p-vlaue (corrected)
Alloprevotella	0.815034	6e-06	0.010878	1.69278	0.007839	0.395959	0.023612
Veillonella	0.00072	0	0.000326	0.01693	3e-06	0.008066	0.034388
Lactobacillus	0.654904	0.004379	0.295927	5.01025	0.010282	0.453474	0.042118
Paraeggerthella	0.002555	0	0.000409	0.000352	0	0.00023	0.001035
Sutterella	0.124169	2.4e-05	0.022078	0.02995	2.1e-05	0.020393	0.005929
Howardella	0.004262	0	0.000324	0.001698	0	0.000759	0.006012
Holdemania	0.018293	1e-06	0.004472	0.003697	0	0.00153	0.006188
Ruminiclostridium	1.04504	0.004319	0.293899	0.247875	0.000872	0.132085	0.014929
Hydrogenoanaerobacterium	0.009333	0	0.002275	0.003605	0	0.001461	0.027459
Holdemanella	0.24479	0.000361	0.085012	0.065035	1.6e-05	0.017924	0.029447
Sporobacter	0.099268	8.7e-05	0.041711	0.012295	3e-06	0.00753	0.031447
Sphaerochaeta	0.018513	3e-06	0.007609	0.003431	0	0.001773	0.040612
Agrobacterium	0.00098	0	0.00051	0	0	0	0.043341
