# Supplementary material for: Lactobacillus frumenti Facilitates Intestinal Epithelial Barrier Function Maintenance in Early-Weaned Piglets
Source: Front Microbiol. 2018 May 11;9:897. doi: 10.3389/fmicb.2018.00897 (PMC5958209; doi:10.3389/fmicb.2018.00897)
Supplement: Supplementary file 4 [file Data_Sheet_2.XLSX]

## Sheet: Genus.A-B.metastats.test_______
Significantly differentially abundant fungal genera
Genus	mean (%) (Ctrl)	variance (Ctrl)	std.err (Ctrl)	mean (%) (LF)	variance (LF)	std.err (LF)	p-vlaue (corrected)
Kazachstania	83.663	0.772009	3.9294	96.7625	0.159589	1.78655	0.001813
Millerozyma	0.033554	2e-06	0.006068	0.149239	0.000167	0.05775	0.017708
Aspergillus	0.019856	4e-06	0.008542	0.06693	3.6e-05	0.026781	0.049104
Candida	12.8637	0.727423	3.81425	1.05598	0.020981	0.647779	0.001479
Piromyces	0.00951	1e-06	0.005163	0	0	0	0.028708
