# Supplementary material for: Lactobacillus frumenti Facilitates Intestinal Epithelial Barrier Function Maintenance in Early-Weaned Piglets
Source: Front Microbiol. 2018 May 11;9:897. doi: 10.3389/fmicb.2018.00897 (PMC5958209; doi:10.3389/fmicb.2018.00897)
Supplement: Supplementary file 5 [file Data_Sheet_3.XLSX]

## Sheet: 工作表1
Significantly differentially abundant bacterial species
Species	mean (%) (Ctrl)	variance (Ctrl)	std.err (Ctrl)	mean (%) (LF)	variance (LF)	std.err (LF)	p-vlaue (corrected)
Clostridium_bolteae	0.154682	0.000105	0.045794	0.34792	0.000393	0.088686	0.04673
Lactobacillus_gasseri_LA39	0.151115	0.000203	0.063789	0.785146	0.003134	0.250349	0.015752
Parabacteroides_distasonis	0.194884	0.000349	0.083554	0.825916	0.001029	0.143443	0.001943
Alloprevotella_rava	0.815034	6e-06	0.010878	1.69278	0.007839	0.395959	0.02544
Lactobacillus_frumenti	0.4975	0.002745	0.234312	4.038	0.041	0.9057	0.001237
Prevotella_stercorea	1.31949	0.014443	0.537452	5.51808	0.144605	1.70061	0.019035
Paraeggerthella_hongkongensis	0.002555	0	0.000409	0.000352	0	0.00023	0.000695
Corynebacterium_testudinoris	0.001013	0	0.000367	0.000156	0	0.000156	0.03134
Howardella_ureilytica	0.004262	0	0.000324	0.001698	0	0.000759	0.005043
Bacteroides_coprophilus	0.006748	0	0.002478	0.000549	0	0.000284	0.015021
Desulfovibrio_desulfuricans	0.007856	1e-06	0.003377	0.000455	0	0.000455	0.029369
Hydrogenoanaerobacterium_saccharovorans	0.009333	0	0.002275	0.003605	0	0.001461	0.032794
Holdemania_filiformis	0.018293	1e-06	0.004472	0.003697	0	0.00153	0.005149
Alistipes_indistinctus	0.035806	6e-06	0.010911	0.003128	0	0.002532	0.006603
Sporobacter_termitidis	0.099268	8.7e-05	0.041711	0.012295	3e-06	0.00753	0.036461
Sutterella_stercoricanis	0.101922	1.4e-05	0.016442	0.019044	1.5e-05	0.017037	0.003121
Holdemanella_biformis	0.24479	0.000361	0.085012	0.065035	1.6e-05	0.017924	0.035156
Clostridium_leptum	0.36967	0.000416	0.09121	0.029976	1.7e-05	0.018476	0.002631
