# Supplementary material for: Lactobacillus frumenti Facilitates Intestinal Epithelial Barrier Function Maintenance in Early-Weaned Piglets
Source: Front Microbiol. 2018 May 11;9:897. doi: 10.3389/fmicb.2018.00897 (PMC5958209; doi:10.3389/fmicb.2018.00897)
Supplement: Supplementary file 6 [file Data_Sheet_4.XLSX]

## Sheet: 工作表1
Significantly differentially abundant fungal species
Species	mean (%) (Ctrl)	variance (Ctrl)	std.err (Ctrl)	mean (%) (LF)	variance (LF)	std.err (LF)	p-vlaue (corrected)
Metschnikowiaceae_sp	0.00026	0	0.00026	0.010733	1e-06	0.003799	0.002844
Aspergillus_penicillioides	0.003502	0	0.002849	0.026192	7e-06	0.011454	0.016047
Alternaria_alternata	0.001299	0	0.001299	0.038144	2.5e-05	0.022521	0.040516
Millerozyma_farinosa	0.03354	2e-06	0.006067	0.149222	0.000167	0.057743	0.012141
Kazachstania_telluris	83.6314	0.773205	3.93244	96.7563	0.160706	1.79279	0.001172
Piromyces_sp	0.00951	1e-06	0.005163	0	0	0	0.021859
Cryptococcus_curvatus	0.017603	6e-06	0.01078	0	0	0	0.041078
Trichosporon_domesticum	0.182654	0.000553	0.105199	0	0	0	0.03225
Candida_humilis	3.87588	0.282803	2.37825	0	0	0	0.04825
