# Supplementary material for: Lactobacillus frumenti Facilitates Intestinal Epithelial Barrier Function Maintenance in Early-Weaned Piglets
Source: Front Microbiol. 2018 May 11;9:897. doi: 10.3389/fmicb.2018.00897 (PMC5958209; doi:10.3389/fmicb.2018.00897)
Supplement: Supplementary file 7 [file Data_Sheet_5.XLSX]

## Sheet: pathway.name.A-B.metastats.test
Significantly differentially abundant KEGG pathways
KEGG pathway	mean (%) (Ctrl)	variance (Ctrl)	std.err (Ctrl)	mean (%) (LF)	variance (LF)	std.err (LF)	p-vlaue (corrected)
Carotenoid biosynthesis	0.003331	0	0.000604	0.000937	0	0.000266	0.00581
Toxoplasmosis	1.1e-05	0	3e-06	0	0	0	0.00914
Small cell lung cancer	1.1e-05	0	3e-06	0	0	0	0.00914
p53 signaling pathway	1.1e-05	0	3e-06	0	0	0	0.00914
Viral myocarditis	1.1e-05	0	3e-06	0	0	0	0.00914
Colorectal cancer	1.1e-05	0	3e-06	0	0	0	0.00914
Influenza A	1.1e-05	0	3e-06	0	0	0	0.00914
Biosynthesis of unsaturated fatty acids	0.109667	0	0.002019	0.117316	0	0.001549	0.014
Glycosphingolipid biosynthesis - lacto and neolacto series	3e-06	0	1e-06	0	0	0	0.029
Valine, leucine and isoleucine degradation	0.193866	1e-06	0.003548	0.209257	1e-06	0.005108	0.036
Peroxisome	0.177593	0	0.002287	0.193011	2e-06	0.00574	0.037
Protein export	0.659202	1e-06	0.00447	0.67244	1e-06	0.003404	0.043
beta-Alanine metabolism	0.187493	1e-06	0.003964	0.205572	2e-06	0.00657	0.044
Ether lipid metabolism	0.003382	0	0.000826	0.001335	0	0.000317	0.045
